# Supplementary material for: Investigation of GOx Stability in a Chitosan Matrix: Applications for Enzymatic Electrodes
Source: Sensors (Basel). 2023 Jan 1;23(1):465. doi: 10.3390/s23010465 (PMC9824325; doi:10.3390/s23010465)
Supplement: Supplementary file 1 [file sensors-23-00465-s001.zip]

Archive with 1 entries (1 files):
- sensors-2074106-supplementary.pdf
